# Supplementary material for: Effects of Phenolic Phytogenic Feed Additives on Certain Oxidative Damage Biomarkers and the Performance of Primiparous Sows Exposed to Heat Stress under Field Conditions
Source: Antioxidants (Basel). 2022 Mar 20;11(3):593. doi: 10.3390/antiox11030593 (PMC8945155; doi:10.3390/antiox11030593)
Supplement: Supplementary file 1 [file antioxidants-11-00593-s001.zip]

Archive with 5 entries (5 files):
- S1.pdf
- Table S1.xlsx
- Table S2.pdf
- Table S3.pdf
- Table S4.pdf
