# Supplementary material for: Effects of Phenolic Phytogenic Feed Additives on Certain Oxidative Damage Biomarkers and the Performance of Primiparous Sows Exposed to Heat Stress under Field Conditions
Source: Antioxidants (Basel). 2022 Mar 20;11(3):593. doi: 10.3390/antiox11030593 (PMC8945155; doi:10.3390/antiox11030593)
Supplement: Supplementary file 1 [file antioxidants-11-00593-s001.zip › Table S1.xlsx]

## Sheet: Φύλλο1
Data of THI-1 and THI-2 indexes
					THI1 = 0.8· T + ((RH ·( T −14.4 ) / 100)) + 46.4. Suitable: THI-1 < 74 Mild: 74 ≤ THI-1 < 78 Moderate: 78 ≤ THI-1 < 82 Severe: THI-1 ≥ 82	THI2 = (1.8⋅T+32)−(0.55⋅(RH100))⋅((1.8⋅T+32)−58) Suitable: THI-2 ≤ 74 Mild: 74 < THI-2 ≤ 78 Moderate: 78 < THI-2 ≤ 84 Severe: THI-2 > 84
DAY	h	tempature	humidity (%)	d-h	THI -1 index	THI -2 index
1	1	26	62	1.01	74.392	71.7072
1	2	26	62	1.02	74.392	71.7072
1	3	26	62	1.03	74.392	71.7072
1	4	26	62	1.04	74.392	71.7072
1	5	26	62	1.05	74.392	71.7072
1	6	26.5	62	1.06	75.102	72.3003
1	7	27	65	1.07	76.19	72.5205
1	8	27.5	65	1.08	76.915	73.0987
1	9	28	67	1.09	77.912	73.4086
1	10	31	69	1.10	82.654	76.4909
1	11	33	69	1.11	85.634	78.7247
1	12	35	71	1.12	89.026	80.5515
1	13	35.5	78	1.13	91.258	79.6409
1	14	38	80	1.14	95.68	81.744
1	15	38.5	80	1.15	96.48	82.248
1	16	39	82	1.16	97.772	82.2658
1	17	41.5	82	1.17	101.822	84.7363
1	18	41	82	1.18	101.012	84.2422
1	19	41	82	1.19	101.012	84.2422
1	20	39	78	1.20	96.788	83.2382
1	21	36.5	74	1.21	91.954	81.5421
1	22	34	71	1.22	87.516	79.4544
1	23	31	67	1.23	82.322	76.8187
1	24	29	65	1.24	79.09	74.8335
mean					85.7541	77.5266
SE					2.05977	0.988455
2	1	26	62	2.01	74.392	71.7072
2	2	26	62	2.02	74.392	71.7072
2	3	26	62	2.03	74.392	71.7072
2	4	26	62	2.04	74.392	71.7072
2	5	26	62	2.05	74.392	71.7072
2	6	26	63	2.06	74.508	71.5928
2	7	27	65	2.07	76.19	72.5205
2	8	28	66	2.08	77.776	73.5428
2	9	28	67	2.09	77.912	73.4086
2	10	31	69	2.10	82.654	76.4909
2	11	33	69	2.11	85.634	78.7247
2	12	35	71	2.12	89.026	80.5515
2	13	36.5	78	2.13	92.838	80.6687
2	14	38	80	2.14	95.68	81.744
2	15	39	80	2.15	97.28	82.752
2	16	39	82	2.16	97.772	82.2658
2	17	41	82	2.17	101.012	84.2422
2	18	41	82	2.18	101.012	84.2422
2	19	41.5	83	2.19	102.093	84.4684
2	20	39	78	2.20	96.788	83.2382
2	21	36	74	2.21	91.184	81.0084
2	22	35.5	72	2.22	89.992	80.8916
2	23	31	67	2.23	82.322	76.8187
2	24	27	65	2.24	76.19	72.5205
mean					85.826	77.5095
SE					2.10235	1.01753
3	1	26	62	3.01	74.392	71.7072
3	2	26	62	3.02	74.392	71.7072
3	3	26	63	3.03	74.508	71.5928
3	4	27	62	3.04	75.812	72.8934
3	5	26	62	3.05	74.392	71.7072
3	6	26	62	3.06	74.392	71.7072
3	7	27	65	3.07	76.19	72.5205
3	8	27	66	3.08	76.316	72.3962
3	9	28	68	3.09	78.048	73.2744
3	10	31	69	3.10	82.654	76.4909
3	11	34	69	3.11	87.124	79.8416
3	12	35	72	3.12	89.232	80.348
3	13	35	78	3.13	90.468	79.127
3	14	38	80	3.14	95.68	81.744
3	15	39	80	3.15	97.28	82.752
3	16	39.5	82	3.16	98.582	82.7599
3	17	41	82	3.17	101.012	84.2422
3	18	41	83	3.18	101.278	83.9793
3	19	40.5	82	3.19	100.202	83.7481
3	20	39	78	3.20	96.788	83.2382
3	21	37	74	3.21	92.724	82.0758
3	22	34	71	3.22	87.516	79.4544
3	23	29	67	3.23	79.382	74.5453
3	24	29	65	3.24	79.09	74.8335
mean					85.7273	77.4453
SE					2.06959	0.997727
4	1	25.5	62	4.01	73.682	71.1141
4	2	26	62	4.02	74.392	71.7072
4	3	26	62	4.03	74.392	71.7072
4	4	25	62	4.04	72.972	70.521
4	5	26	63	4.05	74.508	71.5928
4	6	26.5	62	4.06	75.102	72.3003
4	7	27	65	4.07	76.19	72.5205
4	8	27	65	4.08	76.19	72.5205
4	9	28	69	4.09	78.184	73.1402
4	10	32.5	69	4.10	84.889	78.1663
4	11	33	69	4.11	85.634	78.7247
4	12	35	71	4.12	89.026	80.5515
4	13	35	78	4.13	90.468	79.127
4	14	38	80	4.14	95.68	81.744
4	15	38	80	4.15	95.68	81.744
4	16	39.5	83	4.16	98.833	82.5119
4	17	41	82	4.17	101.012	84.2422
4	18	41	82	4.18	101.012	84.2422
4	19	40.5	82	4.19	100.202	83.7481
4	20	39	77	4.20	96.542	83.4813
4	21	36.5	74	4.21	91.954	81.5421
4	22	34	71	4.22	87.516	79.4544
4	23	31	67	4.23	82.322	76.8187
4	24	29	65	4.24	79.09	74.8335
mean					85.6447	77.419
SE					2.0578	1.00315
5	1	26	62	5.01	74.392	71.7072
5	2	25.5	62	5.02	73.682	71.1141
5	3	26	62	5.03	74.392	71.7072
5	4	26.5	62	5.04	75.102	72.3003
5	5	27	62	5.05	75.812	72.8934
5	6	26.5	62	5.06	75.102	72.3003
5	7	27	65	5.07	76.19	72.5205
5	8	27	65	5.08	76.19	72.5205
5	9	28	66	5.09	77.776	73.5428
5	10	32.5	69	5.10	84.889	78.1663
5	11	33	69	5.11	85.634	78.7247
5	12	34.5	71	5.12	88.271	80.0029
5	13	35	78	5.13	90.468	79.127
5	14	38	80	5.14	95.68	81.744
5	15	38.5	80	5.15	96.48	82.248
5	16	39	82	5.16	97.772	82.2658
5	17	41	82	5.17	101.012	84.2422
5	18	41	83	5.18	101.278	83.9793
5	19	41	82	5.19	101.012	84.2422
5	20	39	78	5.20	96.788	83.2382
5	21	36	74	5.21	91.184	81.0084
5	22	34	72	5.22	87.712	79.2608
5	23	30.5	68	5.23	81.748	76.0914
5	24	29	65	5.24	79.09	74.8335
mean					85.7357	77.4909
SE					2.0349	0.963919
6	1	26	62	6.01	74.392	71.7072
6	2	26.5	62	6.02	75.102	72.3003
6	3	26	62	6.03	74.392	71.7072
6	4	26.5	62	6.04	75.102	72.3003
6	5	26	63	6.05	74.508	71.5928
6	6	26	62	6.06	74.392	71.7072
6	7	27	65	6.07	76.19	72.5205
6	8	27.5	65	6.08	76.915	73.0987
6	9	29	66	6.09	79.236	74.6894
6	10	32	69	6.10	84.144	77.6078
6	11	32.5	69	6.11	84.889	78.1663
6	12	35	71	6.12	89.026	80.5515
6	13	35	78	6.13	90.468	79.127
6	14	38	80	6.14	95.68	81.744
6	15	38.5	80	6.15	96.48	82.248
6	16	39	82	6.16	97.772	82.2658
6	17	41	82	6.17	101.012	84.2422
6	18	41.5	82	6.18	101.822	84.7363
6	19	41	83	6.19	101.278	83.9793
6	20	39	78	6.20	96.788	83.2382
6	21	35.5	74	6.21	90.414	80.4747
6	22	34	71	6.22	87.516	79.4544
6	23	32	68	6.23	83.968	77.7816
6	24	29	65	6.24	79.09	74.8335
mean					85.8573	77.5864
SE					2.0292	0.961011
7	1	26	62	7.01	74.392	71.7072
7	2	26	62	7.02	74.392	71.7072
7	3	26	62	7.03	74.392	71.7072
7	4	26	62	7.04	74.392	71.7072
7	5	26	62	7.05	74.392	71.7072
7	6	26	62	7.06	74.392	71.7072
7	7	27	65	7.07	76.19	72.5205
7	8	27	65	7.08	76.19	72.5205
7	9	28	67	7.09	77.912	73.4086
7	10	31	69	7.10	82.654	76.4909
7	11	33	69	7.11	85.634	78.7247
7	12	35	71	7.12	89.026	80.5515
7	13	35	78	7.13	90.468	79.127
7	14	38	80	7.14	95.68	81.744
7	15	38	80	7.15	95.68	81.744
7	16	39	82	7.16	97.772	82.2658
7	17	41	82	7.17	101.012	84.2422
7	18	41	82	7.18	101.012	84.2422
7	19	41	82	7.19	101.012	84.2422
7	20	39	78	7.20	96.788	83.2382
7	21	36	74	7.21	91.184	81.0084
7	22	33	71	7.22	86.006	78.3573
7	23	31	67	7.23	82.322	76.8187
7	24	29	65	7.24	79.09	74.8335
mean					85.4993	77.3468
SE					2.04452	0.980088
8	1	25	62	8.01	72.972	70.521
8	2	25.5	63	8.02	73.793	71.0046
8	3	26	62	8.03	74.392	71.7072
8	4	26	62	8.04	74.392	71.7072
8	5	26	62	8.05	74.392	71.7072
8	6	26	63	8.06	74.508	71.5928
8	7	27	65	8.07	76.19	72.5205
8	8	28	65	8.08	77.64	73.677
8	9	28	67	8.09	77.912	73.4086
8	10	31	70	8.10	82.82	76.327
8	11	32	69	8.11	84.144	77.6078
8	12	35	71	8.12	89.026	80.5515
8	13	35	78	8.13	90.468	79.127
8	14	38	80	8.14	95.68	81.744
8	15	38	81	8.15	95.916	81.5108
8	16	39	82	8.16	97.772	82.2658
8	17	40.5	83	8.17	100.463	83.4901
8	18	41	82	8.18	101.012	84.2422
8	19	41	82	8.19	101.012	84.2422
8	20	40	78	8.20	98.368	84.266
8	21	36	74	8.21	91.184	81.0084
8	22	34	72	8.22	87.712	79.2608
8	23	29	67	8.23	79.382	74.5453
8	24	28	65	8.24	77.64	73.677
mean					85.3662	77.1547
SE					2.088	1.00833
9	1	25	62	9.01	72.972	70.521
9	2	25	62	9.02	72.972	70.521
9	3	26	62	9.03	74.392	71.7072
9	4	26	62	9.04	74.392	71.7072
9	5	26	63	9.05	74.508	71.5928
9	6	26	62	9.06	74.392	71.7072
9	7	27	65	9.07	76.19	72.5205
9	8	28	66	9.08	77.776	73.5428
9	9	28.5	67	9.09	78.647	73.977
9	10	31	69	9.10	82.654	76.4909
9	11	33	69	9.11	85.634	78.7247
9	12	36	71	9.12	90.536	81.6486
9	13	35	78	9.13	90.468	79.127
9	14	38	80	9.14	95.68	81.744
9	15	38	81	9.15	95.916	81.5108
9	16	39	82	9.16	97.772	82.2658
9	17	39.5	82	9.17	98.582	82.7599
9	18	41.5	82	9.18	101.822	84.7363
9	19	41	83	9.19	101.278	83.9793
9	20	37.5	79	9.20	94.649	81.4682
9	21	36	74	9.21	91.184	81.0084
9	22	32	71	9.22	84.496	77.2602
9	23	30.5	67	9.23	81.587	76.2503
9	24	29	66	9.24	79.236	74.6894
mean					85.3223	77.1442
SE					2.03073	0.972055
10	1	26	62	10.01	74.392	71.7072
10	2	26	62	10.02	74.392	71.7072
10	3	25	62	10.03	72.972	70.521
10	4	25.5	63	10.04	73.793	71.0046
10	5	26	62	10.05	74.392	71.7072
10	6	26	62	10.06	74.392	71.7072
10	7	27	65	10.07	76.19	72.5205
10	8	28	66	10.08	77.776	73.5428
10	9	28.5	67	10.09	78.647	73.977
10	10	31	69	10.10	82.654	76.4909
10	11	33	70	10.11	85.82	78.541
10	12	34.5	71	10.12	88.271	80.0029
10	13	35	78	10.13	90.468	79.127
10	14	38	80	10.14	95.68	81.744
10	15	38.5	80	10.15	96.48	82.248
10	16	39	82	10.16	97.772	82.2658
10	17	40	83	10.17	99.648	83.001
10	18	40	82	10.18	99.392	83.254
10	19	41	82	10.19	101.012	84.2422
10	20	39	78	10.20	96.788	83.2382
10	21	36	74	10.21	91.184	81.0084
10	22	33	72	10.22	86.192	78.1736
10	23	30	66	10.23	80.696	75.836
10	24	28	65	10.24	77.64	73.677
mean					85.2768	77.1352
SE					2.02961	0.971493
11	1	26	62	11.01	74.392	71.7072
11	2	26	62	11.02	74.392	71.7072
11	3	25.5	62	11.03	73.682	71.1141
11	4	26	62	11.04	74.392	71.7072
11	5	26	62	11.05	74.392	71.7072
11	6	27	64	11.06	76.064	72.6448
11	7	27	65	11.07	76.19	72.5205
11	8	28	65	11.08	77.64	73.677
11	9	28	67	11.09	77.912	73.4086
11	10	31	70	11.10	82.82	76.327
11	11	33	69	11.11	85.634	78.7247
11	12	35	71	11.12	89.026	80.5515
11	13	35	78	11.13	90.468	79.127
11	14	38	80	11.14	95.68	81.744
11	15	38	80	11.15	95.68	81.744
11	16	39	82	11.16	97.772	82.2658
11	17	41.5	83	11.17	102.093	84.4684
11	18	41	82	11.18	101.012	84.2422
11	19	41.5	82	11.19	101.822	84.7363
11	20	39	78	11.20	96.788	83.2382
11	21	37.5	74	11.21	93.494	82.6095
11	22	34	72	11.22	87.712	79.2608
11	23	31.5	67	11.23	83.057	77.3871
11	24	28	64	11.24	77.504	73.8112
mean					85.8174	77.518
SE					2.07492	0.998574
12	1	26	62	12.01	74.392	71.7072
12	2	26	62	12.02	74.392	71.7072
12	3	26	64	12.03	74.624	71.4784
12	4	26	62	12.04	74.392	71.7072
12	5	25.5	64	12.05	73.904	70.8952
12	6	26	62	12.06	74.392	71.7072
12	7	27	65	12.07	76.19	72.5205
12	8	27	65	12.08	76.19	72.5205
12	9	29	68	12.09	79.528	74.4012
12	10	30.5	69	12.10	81.909	75.9325
12	11	33	70	12.11	85.82	78.541
12	12	34.5	71	12.12	88.271	80.0029
12	13	35	78	12.13	90.468	79.127
12	14	38	80	12.14	95.68	81.744
12	15	38.5	80	12.15	96.48	82.248
12	16	39	82	12.16	97.772	82.2658
12	17	40	82	12.17	99.392	83.254
12	18	41.5	82	12.18	101.822	84.7363
12	19	41	82	12.19	101.012	84.2422
12	20	39	78	12.20	96.788	83.2382
12	21	37	73	12.21	92.498	82.2991
12	22	34.5	71	12.22	88.271	80.0029
12	23	31	68	12.23	82.488	76.6548
12	24	29	65	12.24	79.09	74.8335
mean					85.6569	77.407
SE					2.04529	0.997999
13	1	26	62	13.01	74.392	71.7072
13	2	25	62	13.02	72.972	70.521
13	3	25.5	64	13.03	73.904	70.8952
13	4	26	63	13.04	74.508	71.5928
13	5	26	62	13.05	74.392	71.7072
13	6	26	62	13.06	74.392	71.7072
13	7	27	65	13.07	76.19	72.5205
13	8	27	65	13.08	76.19	72.5205
13	9	28	69	13.09	78.184	73.1402
13	10	30	70	13.10	81.32	75.22
13	11	32.5	70	13.11	85.07	77.9875
13	12	35	71	13.12	89.026	80.5515
13	13	35	78	13.13	90.468	79.127
13	14	38	80	13.14	95.68	81.744
13	15	38	80	13.15	95.68	81.744
13	16	39	82	13.16	97.772	82.2658
13	17	41	82	13.17	101.012	84.2422
13	18	42.5	82	13.18	103.442	85.7245
13	19	41	83	13.19	101.278	83.9793
13	20	38	78	13.20	95.208	82.2104
13	21	37.5	74	13.21	93.494	82.6095
13	22	34	71	13.22	87.516	79.4544
13	23	30.5	67	13.23	81.587	76.2503
13	24	27.5	65	13.24	76.915	73.0987
mean					85.4413	77.1884
SE					2.12155	1.0412
14	1	25	62	14.01	72.972	70.521
14	2	25	62	14.02	72.972	70.521
14	3	25.5	62	14.03	73.682	71.1141
14	4	25	62	14.04	72.972	70.521
14	5	26	62	14.05	74.392	71.7072
14	6	26	62	14.06	74.392	71.7072
14	7	26.6	65	14.07	75.61	72.0579
14	8	27	65	14.08	76.19	72.5205
14	9	27.5	67	14.09	77.177	72.8402
14	10	31	69	14.10	82.654	76.4909
14	11	33	69	14.11	85.634	78.7247
14	12	35	71	14.12	89.026	80.5515
14	13	35	78	14.13	90.468	79.127
14	14	38	81	14.14	95.916	81.5108
14	15	38	80	14.15	95.68	81.744
14	16	39	82	14.16	97.772	82.2658
14	17	41.5	82	14.17	101.822	84.7363
14	18	41	83	14.18	101.278	83.9793
14	19	41	82	14.19	101.012	84.2422
14	20	39	78	14.20	96.788	83.2382
14	21	35	75	14.21	89.85	79.7375
14	22	32.5	71	14.22	85.251	77.8088
14	23	30	68	14.23	81.008	75.528
14	24	28.5	65	14.24	78.365	74.2553
mean					85.1201	76.9771
SE					2.12346	1.03131
